# Supplementary material for: Synthesis of Titanium Nitride Nanoparticles by Pulsed Laser Ablation in Different Aqueous and Organic Solutions
Source: Nanomaterials (Basel). 2022 May 13;12(10):1672. doi: 10.3390/nano12101672 (PMC9147655; doi:10.3390/nano12101672)
Supplement: Supplementary file 1 [file nanomaterials-12-01672-s001.zip]

Archive with 1 entries (1 files):
- nanomaterials-1730864-supplementary.pdf
